# Supplementary material for: Early life growth is related to pubertal growth and adult height – a QEPS-model analysis
Source: Pediatr Res. 2025 Feb 25;98(4):1339–57. doi: 10.1038/s41390-025-03939-9 (PMC12549337; doi:10.1038/s41390-025-03939-9)
Supplement: Supplementary file 6 — Supplemental Table 1 [file 41390_2025_3939_MOESM6_ESM.xlsx]

## Sheet: Blad1
		Supplemental Table 1: Non-participant drop-out analysis for
		individuals with and without mid-parental height (MPH) data
		Variable	MPH SDS missing	Included in full analysis	p-value
			N=993	N=4700
		Subgroups
		Cohort			<.0001
		1974 cohort	646 (65.1%)	2201 (46.8%)
		1990 cohort	347 (34.9%)	2499 (53.2%)
		Sex			<.0001
		Male	582 (58.6%)	2355 (50.1%)
		Female	411 (41.4%)	2345 (49.9%)
		Maturation at birth
		Gestational age (weeks)	40.2±1.7	40.2±1.7	0.79
			40.5 (31.5 - 44.5)	40.5 (26.4 - 45.1)
			n=993	n=4700
		Qbirth (SDS)	-0.21±0.94	-0.10±1.03	0.0020
			-0.20 (-2.76 - 3.13)	-0.13 (-4.21 - 3.92)
			n=993	n=4700
		Ebirth (cm)	44.78±2.00	44.71±2.15	0.46
			44.89 (37.72 - 52.89)	44.82 (31.38 - 51.23)
			n=993	n=4700
		Ebirth (SDS)	-0.30±1.09	-0.25±1.11	0.22
			-0.25 (-4.05 - 3.25)	-0.23 (-4.64 - 3.69)
			n=993	n=4700
		QEbirth (cm)	50.98±2.15	50.99±2.34	0.66
			51.06 (43.24 - 59.89)	51.15 (35.03 - 57.73)
			n=993	n=4700
		QEbirth (SDS)	-0.35±1.09	-0.27±1.10	0.06
			-0.28 (-4.17 - 3.47)	-0.25 (-4.75 - 3.65)
			n=993	n=4700
		Early life (fetal-infancy) growth
		Qmax (cm)	101.06±8.13	101.35±8.60	0.41
			100.74 (77.85 - 129.32)	101.23 (72.52 - 135.32)
			n=993	n=4700
		Qmax (SDS)	-0.21±0.94	-0.10±1.03	0.0020
			-0.20 (-2.76 - 3.13)	-0.13 (-4.21 - 3.92)
			n=993	n=4700
		Emax (cm)	64.10±3.06	64.02±3.01	0.41
			64.15 (52.54 - 73.48)	64.03 (54.65 - 74.82)
			n=993	n=4700
		Emax (SDS)	-0.01±1.04	0.03±1.01	0.26
			-0.01 (-3.63 - 3.76)	0.02 (-3.35 - 3.70)
			n=993	n=4700
		QEmax (cm)	165.16±8.70	165.36±8.94	0.70
			165.07 (136.26 - 195.25)	165.13 (135.10 - 198.52)
			n=993	n=4700
		QEmax (SDS)	-0.22±0.96	-0.09±1.03	0.0003
			-0.26 (-3.32 - 3.26)	-0.11 (-4.62 - 3.74)
			n=993	n=4700
		Etsc	1.00±0.10	1.00±0.09	0.84
			1.00 (0.69 - 1.44)	1.00 (0.69 - 1.37)
			n=993	n=4700
		AgeE99 (years)	1.87±0.24	1.87±0.23	0.84
			1.87 (1.08 - 2.96)	1.87 (1.08 - 2.79)
			n=993	n=4700
		Childhood duration
		AgeE99-P5 (years)	9.10±1.42	8.97±1.45	0.0015
			9.20 (4.15 - 13.50)	8.96 (4.48 - 13.98)
			n=993	n=4700
		Pubertal growth
		Pmax (cm)	15.46±4.17	15.13±4.40	0.027
			15.61 (3.05 - 28.85)	15.14 (0.00 - 32.61)
			n=993	n=4700
		Timing and duration of puberty
		Ptsc	1.01±0.05	1.01±0.04	0.44
			1.00 (0.69 - 1.19)	1.01 (0.72 - 1.24)
			n=993	n=4700
		AgeP5 (years)	10.98±1.39	10.84±1.42	0.0013
			11.06 (5.95 - 15.34)	10.82 (6.61 - 15.86)
			n=993	n=4700
		AgeP95 (years)	15.49±1.22	15.40±1.26	0.0099
			15.55 (10.90 - 19.57)	15.38 (11.56 - 20.23)
			n=993	n=4700
		AgeP5-95 (years)	4.51±0.32	4.56±0.31	<.0001
			4.47 (2.93 - 5.61)	4.57 (3.09 - 5.57)
			n=993	n=4700
		AgeTPHV (years)	12.89±1.35	12.77±1.38	0.0021
			12.97 (7.70 - 17.19)	12.76 (8.70 - 17.75)
			n=992	n=4679
		AgeTPHV (SDS)	-0.03±0.98	-0.00±1.00	0.46
			-0.04 (-4.10 - 3.48)	-0.02 (-3.11 - 4.93)
			n=992	n=4679
		Data are presented as mean±standard deviation, median (range) and number of observations, or number (percentage). For test between two groups with respect to dichotomous variables Fisher's exact test was used, and for continuous variables Mann-Whitney U-test.
